# Supplementary material for: Multi-contrast submillimetric 3 Tesla hippocampal subfield segmentation protocol and dataset
Source: Sci Data. 2015 Nov 10;2:150059. doi: 10.1038/sdata.2015.59 (PMC4640139; doi:10.1038/sdata.2015.59)
Supplement: Supplementary file 1 [file sdata201559-isa1.zip]

Archive with 3 entries (3 files):
- i_Investigation.txt
- s_study_Bernasconi.txt
- a_assay_Bernasconi.txt
