# Supplementary material for: Multi-contrast submillimetric 3 Tesla hippocampal subfield segmentation protocol and dataset
Source: Sci Data. 2015 Nov 10;2:150059. doi: 10.1038/sdata.2015.59 (PMC4640139; doi:10.1038/sdata.2015.59)
Supplement: Supplementary file 1 [file sdata201559-isa1.zip › a_assay_Bernasconi.txt]

Sample Name	Protocol REF	Parameter Value[instrument]	Parameter Value[manufacturer]	Parameter Value[magnetic field strength]	Unit	Term Source REF	Term Accession Number	Parameter Value[coil type]	Parameter Value[number of coils]	Parameter Value[MRI assay]	Parameter Value[field of view]	Unit	Term Source REF	Term Accession Number	Parameter Value[matrix size]	Parameter Value[voxel resolution]	Unit	Term Source REF	Term Accession Number	Parameter Value[repetition time]	Unit	Term Source REF	Term Accession Number	Parameter Value[echo time]	Unit	Term Source REF	Term Accession Number	Parameter Value[pulse sequence type]	Parameter Value[flip angle value]	Unit	Term Source REF	Term Accession Number	Parameter Value[inversion time]	Unit	Term Source REF	Term Accession Number	Parameter Value[number of slices]	Parameter Value[slice orientation]	Parameter value[slice thickness value]	Unit	Term Source REF	Term Accession Number	Parameter value[acquisition time]	Unit	Term Source REF	Term Accession Number	Comment[scan date]	Protocol REF	Protocol REF
S01	Magnetic Resonance Imaging	Siemens 3T TIM Trio	Siemens	3	tesla	UO	UO:0000228	head	32	3D TFL MPRAGE Standard	256x256	millimeter	UO	UO:0000016	256x256	1.0x1.0x1.0	millimeter	UO	UO:0000016	2300	millisecond	UO	UO:0000028	2.98	millisecond	UO	UO:0000028	MPRAGE	9	degree	UO	UO:0000185	900	millisecond	UO	UO:0000028	176	sagittal	1	millimeter	UO	UO:0000016	5.5	minute	UO	UO:0000031	20090505	Pre-processing	Protocol description
S01	Magnetic Resonance Imaging	Siemens 3T TIM Trio	Siemens	3	tesla	UO	UO:0000228	head	32	3D TFL MPRAGE HiRes	201×229	millimeter	UO	UO:0000016	336×384	0.6x0.6x0.6	millimeter	UO	UO:0000016	3000	millisecond	UO	UO:0000028	4.32	millisecond	UO	UO:0000028	3D MP2RAGE	7	degree	UO	UO:0000185	1500	millisecond	UO	UO:0000028	240	axial	0.6	millimeter	UO	UO:0000016	16.8	minute	UO	UO:0000031	20090505	Pre-processing	Protocol description
S01	Magnetic Resonance Imaging	Siemens 3T TIM Trio	Siemens	3	tesla	UO	UO:0000228	head	32	2D TSE HiRes	203x203	millimeter	UO	UO:0000016	512x512	0.4x0.4x2	millimeter	UO	UO:0000016	10810	millisecond	UO	UO:0000028	81	millisecond	UO	UO:0000028	turbo spin-echo	119	degree	UO	UO:0000185					60	coronal, perpendicular to the hippocampal long axis	2	millimeter	UO	UO:0000016	5.8	minute	UO	UO:0000031	20090505	Pre-processing	Protocol description
S02	Magnetic Resonance Imaging	Siemens 3T TIM Trio	Siemens	3	tesla	UO	UO:0000228	head	32	3D TFL MPRAGE Standard	256x256	millimeter	UO	UO:0000016	256x256	1.0x1.0x1.0	millimeter	UO	UO:0000016	2300	millisecond	UO	UO:0000028	2.98	millisecond	UO	UO:0000028	MPRAGE	9	degree	UO	UO:0000185	900	millisecond	UO	UO:0000028	176	sagittal	1	millimeter	UO	UO:0000016	5.5	minute	UO	UO:0000031	20090511	Pre-processing	Protocol description
S02	Magnetic Resonance Imaging	Siemens 3T TIM Trio	Siemens	3	tesla	UO	UO:0000228	head	32	3D TFL MPRAGE HiRes	201×229	millimeter	UO	UO:0000016	336×384	0.6x0.6x0.6	millimeter	UO	UO:0000016	3000	millisecond	UO	UO:0000028	4.32	millisecond	UO	UO:0000028	3D MP2RAGE	7	degree	UO	UO:0000185	1500	millisecond	UO	UO:0000028	240	axial	0.6	millimeter	UO	UO:0000016	16.8	minute	UO	UO:0000031	20090511	Pre-processing	Protocol description
S02	Magnetic Resonance Imaging	Siemens 3T TIM Trio	Siemens	3	tesla	UO	UO:0000228	head	32	2D TSE HiRes	203x203	millimeter	UO	UO:0000016	512x512	0.4x0.4x2	millimeter	UO	UO:0000016	10810	millisecond	UO	UO:0000028	81	millisecond	UO	UO:0000028	turbo spin-echo	119	degree	UO	UO:0000185					60	coronal, perpendicular to the hippocampal long axis	2	millimeter	UO	UO:0000016	5.8	minute	UO	UO:0000031	20090511	Pre-processing	Protocol description
S03	Magnetic Resonance Imaging	Siemens 3T TIM Trio	Siemens	3	tesla	UO	UO:0000228	head	32	3D TFL MPRAGE Standard	256x256	millimeter	UO	UO:0000016	256x256	1.0x1.0x1.0	millimeter	UO	UO:0000016	2300	millisecond	UO	UO:0000028	2.98	millisecond	UO	UO:0000028	MPRAGE	9	degree	UO	UO:0000185	900	millisecond	UO	UO:0000028	176	sagittal	1	millimeter	UO	UO:0000016	5.5	minute	UO	UO:0000031	20090520	Pre-processing	Protocol description
S03	Magnetic Resonance Imaging	Siemens 3T TIM Trio	Siemens	3	tesla	UO	UO:0000228	head	32	3D TFL MPRAGE HiRes	201×229	millimeter	UO	UO:0000016	336×384	0.6x0.6x0.6	millimeter	UO	UO:0000016	3000	millisecond	UO	UO:0000028	4.32	millisecond	UO	UO:0000028	3D MP2RAGE	7	degree	UO	UO:0000185	1500	millisecond	UO	UO:0000028	240	axial	0.6	millimeter	UO	UO:0000016	16.8	minute	UO	UO:0000031	20090520	Pre-processing	Protocol description
S03	Magnetic Resonance Imaging	Siemens 3T TIM Trio	Siemens	3	tesla	UO	UO:0000228	head	32	2D TSE HiRes	203x203	millimeter	UO	UO:0000016	512x512	0.4x0.4x2	millimeter	UO	UO:0000016	10810	millisecond	UO	UO:0000028	81	millisecond	UO	UO:0000028	turbo spin-echo	119	degree	UO	UO:0000185					60	coronal, perpendicular to the hippocampal long axis	2	millimeter	UO	UO:0000016	5.8	minute	UO	UO:0000031	20090520	Pre-processing	Protocol description
S04	Magnetic Resonance Imaging	Siemens 3T TIM Trio	Siemens	3	tesla	UO	UO:0000228	head	32	3D TFL MPRAGE Standard	256x256	millimeter	UO	UO:0000016	256x256	1.0x1.0x1.0	millimeter	UO	UO:0000016	2300	millisecond	UO	UO:0000028	2.98	millisecond	UO	UO:0000028	MPRAGE	9	degree	UO	UO:0000185	900	millisecond	UO	UO:0000028	176	sagittal	1	millimeter	UO	UO:0000016	5.5	minute	UO	UO:0000031	20090520	Pre-processing	Protocol description
S04	Magnetic Resonance Imaging	Siemens 3T TIM Trio	Siemens	3	tesla	UO	UO:0000228	head	32	3D TFL MPRAGE HiRes	201×229	millimeter	UO	UO:0000016	336×384	0.6x0.6x0.6	millimeter	UO	UO:0000016	3000	millisecond	UO	UO:0000028	4.32	millisecond	UO	UO:0000028	3D MP2RAGE	7	degree	UO	UO:0000185	1500	millisecond	UO	UO:0000028	240	axial	0.6	millimeter	UO	UO:0000016	16.8	minute	UO	UO:0000031	20090520	Pre-processing	Protocol description
S04	Magnetic Resonance Imaging	Siemens 3T TIM Trio	Siemens	3	tesla	UO	UO:0000228	head	32	2D TSE HiRes	203x203	millimeter	UO	UO:0000016	512x512	0.4x0.4x2	millimeter	UO	UO:0000016	10810	millisecond	UO	UO:0000028	81	millisecond	UO	UO:0000028	turbo spin-echo	119	degree	UO	UO:0000185					60	coronal, perpendicular to the hippocampal long axis	2	millimeter	UO	UO:0000016	5.8	minute	UO	UO:0000031	20090520	Pre-processing	Protocol description
S05	Magnetic Resonance Imaging	Siemens 3T TIM Trio	Siemens	3	tesla	UO	UO:0000228	head	32	3D TFL MPRAGE Standard	256x256	millimeter	UO	UO:0000016	256x256	1.0x1.0x1.0	millimeter	UO	UO:0000016	2300	millisecond	UO	UO:0000028	2.98	millisecond	UO	UO:0000028	MPRAGE	9	degree	UO	UO:0000185	900	millisecond	UO	UO:0000028	176	sagittal	1	millimeter	UO	UO:0000016	5.5	minute	UO	UO:0000031	20090521	Pre-processing	Protocol description
S05	Magnetic Resonance Imaging	Siemens 3T TIM Trio	Siemens	3	tesla	UO	UO:0000228	head	32	3D TFL MPRAGE HiRes	201×229	millimeter	UO	UO:0000016	336×384	0.6x0.6x0.6	millimeter	UO	UO:0000016	3000	millisecond	UO	UO:0000028	4.32	millisecond	UO	UO:0000028	3D MP2RAGE	7	degree	UO	UO:0000185	1500	millisecond	UO	UO:0000028	240	axial	0.6	millimeter	UO	UO:0000016	16.8	minute	UO	UO:0000031	20090521	Pre-processing	Protocol description
S05	Magnetic Resonance Imaging	Siemens 3T TIM Trio	Siemens	3	tesla	UO	UO:0000228	head	32	2D TSE HiRes	203x203	millimeter	UO	UO:0000016	512x512	0.4x0.4x2	millimeter	UO	UO:0000016	10810	millisecond	UO	UO:0000028	81	millisecond	UO	UO:0000028	turbo spin-echo	119	degree	UO	UO:0000185					60	coronal, perpendicular to the hippocampal long axis	2	millimeter	UO	UO:0000016	5.8	minute	UO	UO:0000031	20090521	Pre-processing	Protocol description
S06	Magnetic Resonance Imaging	Siemens 3T TIM Trio	Siemens	3	tesla	UO	UO:0000228	head	32	3D TFL MPRAGE Standard	256x256	millimeter	UO	UO:0000016	256x256	1.0x1.0x1.0	millimeter	UO	UO:0000016	2300	millisecond	UO	UO:0000028	2.98	millisecond	UO	UO:0000028	MPRAGE	9	degree	UO	UO:0000185	900	millisecond	UO	UO:0000028	176	sagittal	1	millimeter	UO	UO:0000016	5.5	minute	UO	UO:0000031	20090522	Pre-processing	Protocol description
S06	Magnetic Resonance Imaging	Siemens 3T TIM Trio	Siemens	3	tesla	UO	UO:0000228	head	32	3D TFL MPRAGE HiRes	201×229	millimeter	UO	UO:0000016	336×384	0.6x0.6x0.6	millimeter	UO	UO:0000016	3000	millisecond	UO	UO:0000028	4.32	millisecond	UO	UO:0000028	3D MP2RAGE	7	degree	UO	UO:0000185	1500	millisecond	UO	UO:0000028	240	axial	0.6	millimeter	UO	UO:0000016	16.8	minute	UO	UO:0000031	20090522	Pre-processing	Protocol description
S06	Magnetic Resonance Imaging	Siemens 3T TIM Trio	Siemens	3	tesla	UO	UO:0000228	head	32	2D TSE HiRes	203x203	millimeter	UO	UO:0000016	512x512	0.4x0.4x2	millimeter	UO	UO:0000016	10810	millisecond	UO	UO:0000028	81	millisecond	UO	UO:0000028	turbo spin-echo	119	degree	UO	UO:0000185					60	coronal, perpendicular to the hippocampal long axis	2	millimeter	UO	UO:0000016	5.8	minute	UO	UO:0000031	20090522	Pre-processing	Protocol description
S07	Magnetic Resonance Imaging	Siemens 3T TIM Trio	Siemens	3	tesla	UO	UO:0000228	head	32	3D TFL MPRAGE Standard	256x256	millimeter	UO	UO:0000016	256x256	1.0x1.0x1.0	millimeter	UO	UO:0000016	2300	millisecond	UO	UO:0000028	2.98	millisecond	UO	UO:0000028	MPRAGE	9	degree	UO	UO:0000185	900	millisecond	UO	UO:0000028	176	sagittal	1	millimeter	UO	UO:0000016	5.5	minute	UO	UO:0000031	20090602	Pre-processing	Protocol description
S07	Magnetic Resonance Imaging	Siemens 3T TIM Trio	Siemens	3	tesla	UO	UO:0000228	head	32	3D TFL MPRAGE HiRes	201×229	millimeter	UO	UO:0000016	336×384	0.6x0.6x0.6	millimeter	UO	UO:0000016	3000	millisecond	UO	UO:0000028	4.32	millisecond	UO	UO:0000028	3D MP2RAGE	7	degree	UO	UO:0000185	1500	millisecond	UO	UO:0000028	240	axial	0.6	millimeter	UO	UO:0000016	16.8	minute	UO	UO:0000031	20090602	Pre-processing	Protocol description
S07	Magnetic Resonance Imaging	Siemens 3T TIM Trio	Siemens	3	tesla	UO	UO:0000228	head	32	2D TSE HiRes	203x203	millimeter	UO	UO:0000016	512x512	0.4x0.4x2	millimeter	UO	UO:0000016	10810	millisecond	UO	UO:0000028	81	millisecond	UO	UO:0000028	turbo spin-echo	119	degree	UO	UO:0000185					60	coronal, perpendicular to the hippocampal long axis	2	millimeter	UO	UO:0000016	5.8	minute	UO	UO:0000031	20090602	Pre-processing	Protocol description
S08	Magnetic Resonance Imaging	Siemens 3T TIM Trio	Siemens	3	tesla	UO	UO:0000228	head	32	3D TFL MPRAGE Standard	256x256	millimeter	UO	UO:0000016	256x256	1.0x1.0x1.0	millimeter	UO	UO:0000016	2300	millisecond	UO	UO:0000028	2.98	millisecond	UO	UO:0000028	MPRAGE	9	degree	UO	UO:0000185	900	millisecond	UO	UO:0000028	176	sagittal	1	millimeter	UO	UO:0000016	5.5	minute	UO	UO:0000031	20090603	Pre-processing	Protocol description
S08	Magnetic Resonance Imaging	Siemens 3T TIM Trio	Siemens	3	tesla	UO	UO:0000228	head	32	3D TFL MPRAGE HiRes	201×229	millimeter	UO	UO:0000016	336×384	0.6x0.6x0.6	millimeter	UO	UO:0000016	3000	millisecond	UO	UO:0000028	4.32	millisecond	UO	UO:0000028	3D MP2RAGE	7	degree	UO	UO:0000185	1500	millisecond	UO	UO:0000028	240	axial	0.6	millimeter	UO	UO:0000016	16.8	minute	UO	UO:0000031	20090603	Pre-processing	Protocol description
S08	Magnetic Resonance Imaging	Siemens 3T TIM Trio	Siemens	3	tesla	UO	UO:0000228	head	32	2D TSE HiRes	203x203	millimeter	UO	UO:0000016	512x512	0.4x0.4x2	millimeter	UO	UO:0000016	10810	millisecond	UO	UO:0000028	81	millisecond	UO	UO:0000028	turbo spin-echo	119	degree	UO	UO:0000185					60	coronal, perpendicular to the hippocampal long axis	2	millimeter	UO	UO:0000016	5.8	minute	UO	UO:0000031	20090603	Pre-processing	Protocol description
S09	Magnetic Resonance Imaging	Siemens 3T TIM Trio	Siemens	3	tesla	UO	UO:0000228	head	32	3D TFL MPRAGE Standard	256x256	millimeter	UO	UO:0000016	256x256	1.0x1.0x1.0	millimeter	UO	UO:0000016	2300	millisecond	UO	UO:0000028	2.98	millisecond	UO	UO:0000028	MPRAGE	9	degree	UO	UO:0000185	900	millisecond	UO	UO:0000028	176	sagittal	1	millimeter	UO	UO:0000016	5.5	minute	UO	UO:0000031	20090828	Pre-processing	Protocol description
S09	Magnetic Resonance Imaging	Siemens 3T TIM Trio	Siemens	3	tesla	UO	UO:0000228	head	32	3D TFL MPRAGE HiRes	201×229	millimeter	UO	UO:0000016	336×384	0.6x0.6x0.6	millimeter	UO	UO:0000016	3000	millisecond	UO	UO:0000028	4.32	millisecond	UO	UO:0000028	3D MP2RAGE	7	degree	UO	UO:0000185	1500	millisecond	UO	UO:0000028	240	axial	0.6	millimeter	UO	UO:0000016	16.8	minute	UO	UO:0000031	20090828	Pre-processing	Protocol description
S09	Magnetic Resonance Imaging	Siemens 3T TIM Trio	Siemens	3	tesla	UO	UO:0000228	head	32	2D TSE HiRes	203x203	millimeter	UO	UO:0000016	512x512	0.4x0.4x2	millimeter	UO	UO:0000016	10810	millisecond	UO	UO:0000028	81	millisecond	UO	UO:0000028	turbo spin-echo	119	degree	UO	UO:0000185					60	coronal, perpendicular to the hippocampal long axis	2	millimeter	UO	UO:0000016	5.8	minute	UO	UO:0000031	20090828	Pre-processing	Protocol description
S10	Magnetic Resonance Imaging	Siemens 3T TIM Trio	Siemens	3	tesla	UO	UO:0000228	head	32	3D TFL MPRAGE Standard	256x256	millimeter	UO	UO:0000016	256x256	1.0x1.0x1.0	millimeter	UO	UO:0000016	2300	millisecond	UO	UO:0000028	2.98	millisecond	UO	UO:0000028	MPRAGE	9	degree	UO	UO:0000185	900	millisecond	UO	UO:0000028	176	sagittal	1	millimeter	UO	UO:0000016	5.5	minute	UO	UO:0000031	20090916	Pre-processing	Protocol description
S10	Magnetic Resonance Imaging	Siemens 3T TIM Trio	Siemens	3	tesla	UO	UO:0000228	head	32	3D TFL MPRAGE HiRes	201×229	millimeter	UO	UO:0000016	336×384	0.6x0.6x0.6	millimeter	UO	UO:0000016	3000	millisecond	UO	UO:0000028	4.32	millisecond	UO	UO:0000028	3D MP2RAGE	7	degree	UO	UO:0000185	1500	millisecond	UO	UO:0000028	240	axial	0.6	millimeter	UO	UO:0000016	16.8	minute	UO	UO:0000031	20090916	Pre-processing	Protocol description
S10	Magnetic Resonance Imaging	Siemens 3T TIM Trio	Siemens	3	tesla	UO	UO:0000228	head	32	2D TSE HiRes	203x203	millimeter	UO	UO:0000016	512x512	0.4x0.4x2	millimeter	UO	UO:0000016	10810	millisecond	UO	UO:0000028	81	millisecond	UO	UO:0000028	turbo spin-echo	119	degree	UO	UO:0000185					60	coronal, perpendicular to the hippocampal long axis	2	millimeter	UO	UO:0000016	5.8	minute	UO	UO:0000031	20090916	Pre-processing	Protocol description
S11	Magnetic Resonance Imaging	Siemens 3T TIM Trio	Siemens	3	tesla	UO	UO:0000228	head	32	3D TFL MPRAGE Standard	256x256	millimeter	UO	UO:0000016	256x256	1.0x1.0x1.0	millimeter	UO	UO:0000016	2300	millisecond	UO	UO:0000028	2.98	millisecond	UO	UO:0000028	MPRAGE	9	degree	UO	UO:0000185	900	millisecond	UO	UO:0000028	176	sagittal	1	millimeter	UO	UO:0000016	5.5	minute	UO	UO:0000031	20090929	Pre-processing	Protocol description
S11	Magnetic Resonance Imaging	Siemens 3T TIM Trio	Siemens	3	tesla	UO	UO:0000228	head	32	3D TFL MPRAGE HiRes	201×229	millimeter	UO	UO:0000016	336×384	0.6x0.6x0.6	millimeter	UO	UO:0000016	3000	millisecond	UO	UO:0000028	4.32	millisecond	UO	UO:0000028	3D MP2RAGE	7	degree	UO	UO:0000185	1500	millisecond	UO	UO:0000028	240	axial	0.6	millimeter	UO	UO:0000016	16.8	minute	UO	UO:0000031	20090929	Pre-processing	Protocol description
S11	Magnetic Resonance Imaging	Siemens 3T TIM Trio	Siemens	3	tesla	UO	UO:0000228	head	32	2D TSE HiRes	203x203	millimeter	UO	UO:0000016	512x512	0.4x0.4x2	millimeter	UO	UO:0000016	10810	millisecond	UO	UO:0000028	81	millisecond	UO	UO:0000028	turbo spin-echo	119	degree	UO	UO:0000185					60	coronal, perpendicular to the hippocampal long axis	2	millimeter	UO	UO:0000016	5.8	minute	UO	UO:0000031	20090929	Pre-processing	Protocol description
S12	Magnetic Resonance Imaging	Siemens 3T TIM Trio	Siemens	3	tesla	UO	UO:0000228	head	32	3D TFL MPRAGE Standard	256x256	millimeter	UO	UO:0000016	256x256	1.0x1.0x1.0	millimeter	UO	UO:0000016	2300	millisecond	UO	UO:0000028	2.98	millisecond	UO	UO:0000028	MPRAGE	9	degree	UO	UO:0000185	900	millisecond	UO	UO:0000028	176	sagittal	1	millimeter	UO	UO:0000016	5.5	minute	UO	UO:0000031	20091014	Pre-processing	Protocol description
S12	Magnetic Resonance Imaging	Siemens 3T TIM Trio	Siemens	3	tesla	UO	UO:0000228	head	32	3D TFL MPRAGE HiRes	201×229	millimeter	UO	UO:0000016	336×384	0.6x0.6x0.6	millimeter	UO	UO:0000016	3000	millisecond	UO	UO:0000028	4.32	millisecond	UO	UO:0000028	3D MP2RAGE	7	degree	UO	UO:0000185	1500	millisecond	UO	UO:0000028	240	axial	0.6	millimeter	UO	UO:0000016	16.8	minute	UO	UO:0000031	20091014	Pre-processing	Protocol description
S12	Magnetic Resonance Imaging	Siemens 3T TIM Trio	Siemens	3	tesla	UO	UO:0000228	head	32	2D TSE HiRes	203x203	millimeter	UO	UO:0000016	512x512	0.4x0.4x2	millimeter	UO	UO:0000016	10810	millisecond	UO	UO:0000028	81	millisecond	UO	UO:0000028	turbo spin-echo	119	degree	UO	UO:0000185					60	coronal, perpendicular to the hippocampal long axis	2	millimeter	UO	UO:0000016	5.8	minute	UO	UO:0000031	20091014	Pre-processing	Protocol description
S13	Magnetic Resonance Imaging	Siemens 3T TIM Trio	Siemens	3	tesla	UO	UO:0000228	head	32	3D TFL MPRAGE Standard	256x256	millimeter	UO	UO:0000016	256x256	1.0x1.0x1.0	millimeter	UO	UO:0000016	2300	millisecond	UO	UO:0000028	2.98	millisecond	UO	UO:0000028	MPRAGE	9	degree	UO	UO:0000185	900	millisecond	UO	UO:0000028	176	sagittal	1	millimeter	UO	UO:0000016	5.5	minute	UO	UO:0000031	20091020	Pre-processing	Protocol description
S13	Magnetic Resonance Imaging	Siemens 3T TIM Trio	Siemens	3	tesla	UO	UO:0000228	head	32	3D TFL MPRAGE HiRes	201×229	millimeter	UO	UO:0000016	336×384	0.6x0.6x0.6	millimeter	UO	UO:0000016	3000	millisecond	UO	UO:0000028	4.32	millisecond	UO	UO:0000028	3D MP2RAGE	7	degree	UO	UO:0000185	1500	millisecond	UO	UO:0000028	240	axial	0.6	millimeter	UO	UO:0000016	16.8	minute	UO	UO:0000031	20091020	Pre-processing	Protocol description
S13	Magnetic Resonance Imaging	Siemens 3T TIM Trio	Siemens	3	tesla	UO	UO:0000228	head	32	2D TSE HiRes	203x203	millimeter	UO	UO:0000016	512x512	0.4x0.4x2	millimeter	UO	UO:0000016	10810	millisecond	UO	UO:0000028	81	millisecond	UO	UO:0000028	turbo spin-echo	119	degree	UO	UO:0000185					60	coronal, perpendicular to the hippocampal long axis	2	millimeter	UO	UO:0000016	5.8	minute	UO	UO:0000031	20091020	Pre-processing	Protocol description
S14	Magnetic Resonance Imaging	Siemens 3T TIM Trio	Siemens	3	tesla	UO	UO:0000228	head	32	3D TFL MPRAGE Standard	256x256	millimeter	UO	UO:0000016	256x256	1.0x1.0x1.0	millimeter	UO	UO:0000016	2300	millisecond	UO	UO:0000028	2.98	millisecond	UO	UO:0000028	MPRAGE	9	degree	UO	UO:0000185	900	millisecond	UO	UO:0000028	176	sagittal	1	millimeter	UO	UO:0000016	5.5	minute	UO	UO:0000031	20091026	Pre-processing	Protocol description
S14	Magnetic Resonance Imaging	Siemens 3T TIM Trio	Siemens	3	tesla	UO	UO:0000228	head	32	3D TFL MPRAGE HiRes	201×229	millimeter	UO	UO:0000016	336×384	0.6x0.6x0.6	millimeter	UO	UO:0000016	3000	millisecond	UO	UO:0000028	4.32	millisecond	UO	UO:0000028	3D MP2RAGE	7	degree	UO	UO:0000185	1500	millisecond	UO	UO:0000028	240	axial	0.6	millimeter	UO	UO:0000016	16.8	minute	UO	UO:0000031	20091026	Pre-processing	Protocol description
S14	Magnetic Resonance Imaging	Siemens 3T TIM Trio	Siemens	3	tesla	UO	UO:0000228	head	32	2D TSE HiRes	203x203	millimeter	UO	UO:0000016	512x512	0.4x0.4x2	millimeter	UO	UO:0000016	10810	millisecond	UO	UO:0000028	81	millisecond	UO	UO:0000028	turbo spin-echo	119	degree	UO	UO:0000185					60	coronal, perpendicular to the hippocampal long axis	2	millimeter	UO	UO:0000016	5.8	minute	UO	UO:0000031	20091026	Pre-processing	Protocol description
S15	Magnetic Resonance Imaging	Siemens 3T TIM Trio	Siemens	3	tesla	UO	UO:0000228	head	32	3D TFL MPRAGE Standard	256x256	millimeter	UO	UO:0000016	256x256	1.0x1.0x1.0	millimeter	UO	UO:0000016	2300	millisecond	UO	UO:0000028	2.98	millisecond	UO	UO:0000028	MPRAGE	9	degree	UO	UO:0000185	900	millisecond	UO	UO:0000028	176	sagittal	1	millimeter	UO	UO:0000016	5.5	minute	UO	UO:0000031	20091027	Pre-processing	Protocol description
S15	Magnetic Resonance Imaging	Siemens 3T TIM Trio	Siemens	3	tesla	UO	UO:0000228	head	32	3D TFL MPRAGE HiRes	201×229	millimeter	UO	UO:0000016	336×384	0.6x0.6x0.6	millimeter	UO	UO:0000016	3000	millisecond	UO	UO:0000028	4.32	millisecond	UO	UO:0000028	3D MP2RAGE	7	degree	UO	UO:0000185	1500	millisecond	UO	UO:0000028	240	axial	0.6	millimeter	UO	UO:0000016	16.8	minute	UO	UO:0000031	20091027	Pre-processing	Protocol description
S15	Magnetic Resonance Imaging	Siemens 3T TIM Trio	Siemens	3	tesla	UO	UO:0000228	head	32	2D TSE HiRes	203x203	millimeter	UO	UO:0000016	512x512	0.4x0.4x2	millimeter	UO	UO:0000016	10810	millisecond	UO	UO:0000028	81	millisecond	UO	UO:0000028	turbo spin-echo	119	degree	UO	UO:0000185					60	coronal, perpendicular to the hippocampal long axis	2	millimeter	UO	UO:0000016	5.8	minute	UO	UO:0000031	20091027	Pre-processing	Protocol description
S16	Magnetic Resonance Imaging	Siemens 3T TIM Trio	Siemens	3	tesla	UO	UO:0000228	head	32	3D TFL MPRAGE Standard	256x256	millimeter	UO	UO:0000016	256x256	1.0x1.0x1.0	millimeter	UO	UO:0000016	2300	millisecond	UO	UO:0000028	2.98	millisecond	UO	UO:0000028	MPRAGE	9	degree	UO	UO:0000185	900	millisecond	UO	UO:0000028	176	sagittal	1	millimeter	UO	UO:0000016	5.5	minute	UO	UO:0000031	20091110	Pre-processing	Protocol description
S16	Magnetic Resonance Imaging	Siemens 3T TIM Trio	Siemens	3	tesla	UO	UO:0000228	head	32	3D TFL MPRAGE HiRes	201×229	millimeter	UO	UO:0000016	336×384	0.6x0.6x0.6	millimeter	UO	UO:0000016	3000	millisecond	UO	UO:0000028	4.32	millisecond	UO	UO:0000028	3D MP2RAGE	7	degree	UO	UO:0000185	1500	millisecond	UO	UO:0000028	240	axial	0.6	millimeter	UO	UO:0000016	16.8	minute	UO	UO:0000031	20091110	Pre-processing	Protocol description
S16	Magnetic Resonance Imaging	Siemens 3T TIM Trio	Siemens	3	tesla	UO	UO:0000228	head	32	2D TSE HiRes	203x203	millimeter	UO	UO:0000016	512x512	0.4x0.4x2	millimeter	UO	UO:0000016	10810	millisecond	UO	UO:0000028	81	millisecond	UO	UO:0000028	turbo spin-echo	119	degree	UO	UO:0000185					60	coronal, perpendicular to the hippocampal long axis	2	millimeter	UO	UO:0000016	5.8	minute	UO	UO:0000031	20091110	Pre-processing	Protocol description
S17	Magnetic Resonance Imaging	Siemens 3T TIM Trio	Siemens	3	tesla	UO	UO:0000228	head	32	3D TFL MPRAGE Standard	256x256	millimeter	UO	UO:0000016	256x256	1.0x1.0x1.0	millimeter	UO	UO:0000016	2300	millisecond	UO	UO:0000028	2.98	millisecond	UO	UO:0000028	MPRAGE	9	degree	UO	UO:0000185	900	millisecond	UO	UO:0000028	176	sagittal	1	millimeter	UO	UO:0000016	5.5	minute	UO	UO:0000031	20091118	Pre-processing	Protocol description
S17	Magnetic Resonance Imaging	Siemens 3T TIM Trio	Siemens	3	tesla	UO	UO:0000228	head	32	3D TFL MPRAGE HiRes	201×229	millimeter	UO	UO:0000016	336×384	0.6x0.6x0.6	millimeter	UO	UO:0000016	3000	millisecond	UO	UO:0000028	4.32	millisecond	UO	UO:0000028	3D MP2RAGE	7	degree	UO	UO:0000185	1500	millisecond	UO	UO:0000028	240	axial	0.6	millimeter	UO	UO:0000016	16.8	minute	UO	UO:0000031	20091118	Pre-processing	Protocol description
S17	Magnetic Resonance Imaging	Siemens 3T TIM Trio	Siemens	3	tesla	UO	UO:0000228	head	32	2D TSE HiRes	203x203	millimeter	UO	UO:0000016	512x512	0.4x0.4x2	millimeter	UO	UO:0000016	10810	millisecond	UO	UO:0000028	81	millisecond	UO	UO:0000028	turbo spin-echo	119	degree	UO	UO:0000185					60	coronal, perpendicular to the hippocampal long axis	2	millimeter	UO	UO:0000016	5.8	minute	UO	UO:0000031	20091118	Pre-processing	Protocol description
S18	Magnetic Resonance Imaging	Siemens 3T TIM Trio	Siemens	3	tesla	UO	UO:0000228	head	32	3D TFL MPRAGE Standard	256x256	millimeter	UO	UO:0000016	256x256	1.0x1.0x1.0	millimeter	UO	UO:0000016	2300	millisecond	UO	UO:0000028	2.98	millisecond	UO	UO:0000028	MPRAGE	9	degree	UO	UO:0000185	900	millisecond	UO	UO:0000028	176	sagittal	1	millimeter	UO	UO:0000016	5.5	minute	UO	UO:0000031	20100202	Pre-processing	Protocol description
S18	Magnetic Resonance Imaging	Siemens 3T TIM Trio	Siemens	3	tesla	UO	UO:0000228	head	32	3D TFL MPRAGE HiRes	201×229	millimeter	UO	UO:0000016	336×384	0.6x0.6x0.6	millimeter	UO	UO:0000016	3000	millisecond	UO	UO:0000028	4.32	millisecond	UO	UO:0000028	3D MP2RAGE	7	degree	UO	UO:0000185	1500	millisecond	UO	UO:0000028	240	axial	0.6	millimeter	UO	UO:0000016	16.8	minute	UO	UO:0000031	20100202	Pre-processing	Protocol description
S18	Magnetic Resonance Imaging	Siemens 3T TIM Trio	Siemens	3	tesla	UO	UO:0000228	head	32	2D TSE HiRes	203x203	millimeter	UO	UO:0000016	512x512	0.4x0.4x2	millimeter	UO	UO:0000016	10810	millisecond	UO	UO:0000028	81	millisecond	UO	UO:0000028	turbo spin-echo	119	degree	UO	UO:0000185					60	coronal, perpendicular to the hippocampal long axis	2	millimeter	UO	UO:0000016	5.8	minute	UO	UO:0000031	20100202	Pre-processing	Protocol description
S19	Magnetic Resonance Imaging	Siemens 3T TIM Trio	Siemens	3	tesla	UO	UO:0000228	head	32	3D TFL MPRAGE Standard	256x256	millimeter	UO	UO:0000016	256x256	1.0x1.0x1.0	millimeter	UO	UO:0000016	2300	millisecond	UO	UO:0000028	2.98	millisecond	UO	UO:0000028	MPRAGE	9	degree	UO	UO:0000185	900	millisecond	UO	UO:0000028	176	sagittal	1	millimeter	UO	UO:0000016	5.5	minute	UO	UO:0000031	20100210	Pre-processing	Protocol description
S19	Magnetic Resonance Imaging	Siemens 3T TIM Trio	Siemens	3	tesla	UO	UO:0000228	head	32	3D TFL MPRAGE HiRes	201×229	millimeter	UO	UO:0000016	336×384	0.6x0.6x0.6	millimeter	UO	UO:0000016	3000	millisecond	UO	UO:0000028	4.32	millisecond	UO	UO:0000028	3D MP2RAGE	7	degree	UO	UO:0000185	1500	millisecond	UO	UO:0000028	240	axial	0.6	millimeter	UO	UO:0000016	16.8	minute	UO	UO:0000031	20100210	Pre-processing	Protocol description
S19	Magnetic Resonance Imaging	Siemens 3T TIM Trio	Siemens	3	tesla	UO	UO:0000228	head	32	2D TSE HiRes	203x203	millimeter	UO	UO:0000016	512x512	0.4x0.4x2	millimeter	UO	UO:0000016	10810	millisecond	UO	UO:0000028	81	millisecond	UO	UO:0000028	turbo spin-echo	119	degree	UO	UO:0000185					60	coronal, perpendicular to the hippocampal long axis	2	millimeter	UO	UO:0000016	5.8	minute	UO	UO:0000031	20100210	Pre-processing	Protocol description
S20	Magnetic Resonance Imaging	Siemens 3T TIM Trio	Siemens	3	tesla	UO	UO:0000228	head	32	3D TFL MPRAGE Standard	256x256	millimeter	UO	UO:0000016	256x256	1.0x1.0x1.0	millimeter	UO	UO:0000016	2300	millisecond	UO	UO:0000028	2.98	millisecond	UO	UO:0000028	MPRAGE	9	degree	UO	UO:0000185	900	millisecond	UO	UO:0000028	176	sagittal	1	millimeter	UO	UO:0000016	5.5	minute	UO	UO:0000031	20100216	Pre-processing	Protocol description
S20	Magnetic Resonance Imaging	Siemens 3T TIM Trio	Siemens	3	tesla	UO	UO:0000228	head	32	3D TFL MPRAGE HiRes	201×229	millimeter	UO	UO:0000016	336×384	0.6x0.6x0.6	millimeter	UO	UO:0000016	3000	millisecond	UO	UO:0000028	4.32	millisecond	UO	UO:0000028	3D MP2RAGE	7	degree	UO	UO:0000185	1500	millisecond	UO	UO:0000028	240	axial	0.6	millimeter	UO	UO:0000016	16.8	minute	UO	UO:0000031	20100216	Pre-processing	Protocol description
S20	Magnetic Resonance Imaging	Siemens 3T TIM Trio	Siemens	3	tesla	UO	UO:0000228	head	32	2D TSE HiRes	203x203	millimeter	UO	UO:0000016	512x512	0.4x0.4x2	millimeter	UO	UO:0000016	10810	millisecond	UO	UO:0000028	81	millisecond	UO	UO:0000028	turbo spin-echo	119	degree	UO	UO:0000185					60	coronal, perpendicular to the hippocampal long axis	2	millimeter	UO	UO:0000016	5.8	minute	UO	UO:0000031	20100216	Pre-processing	Protocol description
S21	Magnetic Resonance Imaging	Siemens 3T TIM Trio	Siemens	3	tesla	UO	UO:0000228	head	32	3D TFL MPRAGE Standard	256x256	millimeter	UO	UO:0000016	256x256	1.0x1.0x1.0	millimeter	UO	UO:0000016	2300	millisecond	UO	UO:0000028	2.98	millisecond	UO	UO:0000028	MPRAGE	9	degree	UO	UO:0000185	900	millisecond	UO	UO:0000028	176	sagittal	1	millimeter	UO	UO:0000016	5.5	minute	UO	UO:0000031	20100309	Pre-processing	Protocol description
S21	Magnetic Resonance Imaging	Siemens 3T TIM Trio	Siemens	3	tesla	UO	UO:0000228	head	32	3D TFL MPRAGE HiRes	201×229	millimeter	UO	UO:0000016	336×384	0.6x0.6x0.6	millimeter	UO	UO:0000016	3000	millisecond	UO	UO:0000028	4.32	millisecond	UO	UO:0000028	3D MP2RAGE	7	degree	UO	UO:0000185	1500	millisecond	UO	UO:0000028	240	axial	0.6	millimeter	UO	UO:0000016	16.8	minute	UO	UO:0000031	20100309	Pre-processing	Protocol description
S21	Magnetic Resonance Imaging	Siemens 3T TIM Trio	Siemens	3	tesla	UO	UO:0000228	head	32	2D TSE HiRes	203x203	millimeter	UO	UO:0000016	512x512	0.4x0.4x2	millimeter	UO	UO:0000016	10810	millisecond	UO	UO:0000028	81	millisecond	UO	UO:0000028	turbo spin-echo	119	degree	UO	UO:0000185					60	coronal, perpendicular to the hippocampal long axis	2	millimeter	UO	UO:0000016	5.8	minute	UO	UO:0000031	20100309	Pre-processing	Protocol description
S22	Magnetic Resonance Imaging	Siemens 3T TIM Trio	Siemens	3	tesla	UO	UO:0000228	head	32	3D TFL MPRAGE Standard	256x256	millimeter	UO	UO:0000016	256x256	1.0x1.0x1.0	millimeter	UO	UO:0000016	2300	millisecond	UO	UO:0000028	2.98	millisecond	UO	UO:0000028	MPRAGE	9	degree	UO	UO:0000185	900	millisecond	UO	UO:0000028	176	sagittal	1	millimeter	UO	UO:0000016	5.5	minute	UO	UO:0000031	20100407	Pre-processing	Protocol description
S22	Magnetic Resonance Imaging	Siemens 3T TIM Trio	Siemens	3	tesla	UO	UO:0000228	head	32	3D TFL MPRAGE HiRes	201×229	millimeter	UO	UO:0000016	336×384	0.6x0.6x0.6	millimeter	UO	UO:0000016	3000	millisecond	UO	UO:0000028	4.32	millisecond	UO	UO:0000028	3D MP2RAGE	7	degree	UO	UO:0000185	1500	millisecond	UO	UO:0000028	240	axial	0.6	millimeter	UO	UO:0000016	16.8	minute	UO	UO:0000031	20100407	Pre-processing	Protocol description
S22	Magnetic Resonance Imaging	Siemens 3T TIM Trio	Siemens	3	tesla	UO	UO:0000228	head	32	2D TSE HiRes	203x203	millimeter	UO	UO:0000016	512x512	0.4x0.4x2	millimeter	UO	UO:0000016	10810	millisecond	UO	UO:0000028	81	millisecond	UO	UO:0000028	turbo spin-echo	119	degree	UO	UO:0000185					60	coronal, perpendicular to the hippocampal long axis	2	millimeter	UO	UO:0000016	5.8	minute	UO	UO:0000031	20100407	Pre-processing	Protocol description
S23	Magnetic Resonance Imaging	Siemens 3T TIM Trio	Siemens	3	tesla	UO	UO:0000228	head	32	3D TFL MPRAGE Standard	256x256	millimeter	UO	UO:0000016	256x256	1.0x1.0x1.0	millimeter	UO	UO:0000016	2300	millisecond	UO	UO:0000028	2.98	millisecond	UO	UO:0000028	MPRAGE	9	degree	UO	UO:0000185	900	millisecond	UO	UO:0000028	176	sagittal	1	millimeter	UO	UO:0000016	5.5	minute	UO	UO:0000031	20100908	Pre-processing	Protocol description
S23	Magnetic Resonance Imaging	Siemens 3T TIM Trio	Siemens	3	tesla	UO	UO:0000228	head	32	3D TFL MPRAGE HiRes	201×229	millimeter	UO	UO:0000016	336×384	0.6x0.6x0.6	millimeter	UO	UO:0000016	3000	millisecond	UO	UO:0000028	4.32	millisecond	UO	UO:0000028	3D MP2RAGE	7	degree	UO	UO:0000185	1500	millisecond	UO	UO:0000028	240	axial	0.6	millimeter	UO	UO:0000016	16.8	minute	UO	UO:0000031	20100908	Pre-processing	Protocol description
S23	Magnetic Resonance Imaging	Siemens 3T TIM Trio	Siemens	3	tesla	UO	UO:0000228	head	32	2D TSE HiRes	203x203	millimeter	UO	UO:0000016	512x512	0.4x0.4x2	millimeter	UO	UO:0000016	10810	millisecond	UO	UO:0000028	81	millisecond	UO	UO:0000028	turbo spin-echo	119	degree	UO	UO:0000185					60	coronal, perpendicular to the hippocampal long axis	2	millimeter	UO	UO:0000016	5.8	minute	UO	UO:0000031	20100908	Pre-processing	Protocol description
S24	Magnetic Resonance Imaging	Siemens 3T TIM Trio	Siemens	3	tesla	UO	UO:0000228	head	32	3D TFL MPRAGE Standard	256x256	millimeter	UO	UO:0000016	256x256	1.0x1.0x1.0	millimeter	UO	UO:0000016	2300	millisecond	UO	UO:0000028	2.98	millisecond	UO	UO:0000028	MPRAGE	9	degree	UO	UO:0000185	900	millisecond	UO	UO:0000028	176	sagittal	1	millimeter	UO	UO:0000016	5.5	minute	UO	UO:0000031	20100915	Pre-processing	Protocol description
S24	Magnetic Resonance Imaging	Siemens 3T TIM Trio	Siemens	3	tesla	UO	UO:0000228	head	32	3D TFL MPRAGE HiRes	201×229	millimeter	UO	UO:0000016	336×384	0.6x0.6x0.6	millimeter	UO	UO:0000016	3000	millisecond	UO	UO:0000028	4.32	millisecond	UO	UO:0000028	3D MP2RAGE	7	degree	UO	UO:0000185	1500	millisecond	UO	UO:0000028	240	axial	0.6	millimeter	UO	UO:0000016	16.8	minute	UO	UO:0000031	20100915	Pre-processing	Protocol description
S24	Magnetic Resonance Imaging	Siemens 3T TIM Trio	Siemens	3	tesla	UO	UO:0000228	head	32	2D TSE HiRes	203x203	millimeter	UO	UO:0000016	512x512	0.4x0.4x2	millimeter	UO	UO:0000016	10810	millisecond	UO	UO:0000028	81	millisecond	UO	UO:0000028	turbo spin-echo	119	degree	UO	UO:0000185					60	coronal, perpendicular to the hippocampal long axis	2	millimeter	UO	UO:0000016	5.8	minute	UO	UO:0000031	20100915	Pre-processing	Protocol description
S25	Magnetic Resonance Imaging	Siemens 3T TIM Trio	Siemens	3	tesla	UO	UO:0000228	head	32	3D TFL MPRAGE Standard	256x256	millimeter	UO	UO:0000016	256x256	1.0x1.0x1.0	millimeter	UO	UO:0000016	2300	millisecond	UO	UO:0000028	2.98	millisecond	UO	UO:0000028	MPRAGE	9	degree	UO	UO:0000185	900	millisecond	UO	UO:0000028	176	sagittal	1	millimeter	UO	UO:0000016	5.5	minute	UO	UO:0000031	20110202	Pre-processing	Protocol description
S25	Magnetic Resonance Imaging	Siemens 3T TIM Trio	Siemens	3	tesla	UO	UO:0000228	head	32	3D TFL MPRAGE HiRes	201×229	millimeter	UO	UO:0000016	336×384	0.6x0.6x0.6	millimeter	UO	UO:0000016	3000	millisecond	UO	UO:0000028	4.32	millisecond	UO	UO:0000028	3D MP2RAGE	7	degree	UO	UO:0000185	1500	millisecond	UO	UO:0000028	240	axial	0.6	millimeter	UO	UO:0000016	16.8	minute	UO	UO:0000031	20110202	Pre-processing	Protocol description
S25	Magnetic Resonance Imaging	Siemens 3T TIM Trio	Siemens	3	tesla	UO	UO:0000228	head	32	2D TSE HiRes	203x203	millimeter	UO	UO:0000016	512x512	0.4x0.4x2	millimeter	UO	UO:0000016	10810	millisecond	UO	UO:0000028	81	millisecond	UO	UO:0000028	turbo spin-echo	119	degree	UO	UO:0000185					60	coronal, perpendicular to the hippocampal long axis	2	millimeter	UO	UO:0000016	5.8	minute	UO	UO:0000031	20110202	Pre-processing	Protocol description
[truncated: 5 more columns]
